# Supplementary material for: Potentially Asymptomatic Infection of Monkeypox Virus: A Systematic Review and Meta-Analysis
Source: Vaccines (Basel). 2022 Dec 6;10(12):2083. doi: 10.3390/vaccines10122083 (PMC9784491; doi:10.3390/vaccines10122083)
Supplement: Supplementary file 1 [file vaccines-10-02083-s001.zip]

Archive with 1 entries (1 files):
- vaccines-2042139-supplementary.pdf
